# Supplementary material for: Combined PacBio Iso-Seq and Illumina RNA-Seq Analysis of the Tuta absoluta (Meyrick) Transcriptome and Cytochrome P450 Genes
Source: Insects. 2023 Apr 6;14(4):363. doi: 10.3390/insects14040363 (PMC10146655; doi:10.3390/insects14040363)
Supplement: Supplementary file 1 [file insects-14-00363-s001.zip]

Archive with 1 entries (1 files):
- insects-2314733-supplementary.pdf
